# Supplementary material for: A new tyrannosaur with evidence for anagenesis and crocodile-like facial sensory system
Source: Sci Rep. 2017 Mar 30;7:44942. doi: 10.1038/srep44942 (PMC5372470; doi:10.1038/srep44942)
Supplement: Supplementary Table S4 [file srep44942-s2.xls]

## Sheet: Data Table publication
	Isotope Ratios								Ages
Analysis_#	Pb207/Pb206	1sigma err	Pb206/U238	1sigma err	Pb207/U235	1sigma err	Pb208/Th232	1sigma err	Pb207/Pb206	1sigma err	Corrected Pb206/U238	1sigma err	Pb207/U235	1sigma err	Pb208/Th232	1sigma err
DVTM1-12	0.04794	0.00542	0.0114	0.00035	0.07533	0.00828	0.00356	0.00073	95.3	248.94	73.0301	2.28948	73.7	7.82	71.8	14.67
DVTM1-14	0.04769	0.00629	0.01145	0.00039	0.07521	0.00964	0.00366	0.00081	83.2	287.16	73.3724	2.55759	73.6	9.1	73.9	16.33
DVTM1-19	0.04763	0.00611	0.01226	0.0004	0.08044	0.01007	0.00376	0.00075	80.3	280.04	78.5477	2.62391	78.6	9.46	75.9	15.2
DVTM1-20	0.0503809	0.00384138	0.0115651	0.000241537	0.0803264	0.00603734	0.00384912	0.00142	212.595	167.529	73.854	1.57869	78.4517	5.67	77.6504	2.5092
DVTM1-22	0.04751	0.00557	0.01158	0.00035	0.07581	0.00868	0.00384	0.00069	74.1	258.02	74.2192	2.29533	74.2	8.19	77.5	13.84
DVTM-1_25	0.05415	0.00838	0.01193	0.00042	0.08904	0.01348	0.00403	0.0003	377	315.28	75.8094	2.78074	86.6	12.57	81.3	6.06
DVTM-1_27	0.04786	0.00386	0.01181	0.00023	0.07792	0.00618	0.00371	0.00013	91.2	181.74	75.6539	1.51366	76.2	5.82	74.8	2.64
DVTM-1_29	0.05134	0.00371	0.01173	0.00023	0.08308	0.00588	0.00338	0.00014	256.2	158.03	74.8115	1.50393	81	5.52	68.1	2.75
DVTM-1_31	0.05407	0.00408	0.01157	0.00024	0.08623	0.00638	0.00352	0.00012	374	160.95	73.538	1.56872	84	5.97	71	2.45
DVTM-1_32	0.05437	0.00721	0.01124	0.00035	0.08399	0.01091	0.00421	0.00027	386.1	273.24	71.421	2.31268	81.9	10.22	85	5.38
DVTM-1_33	0.04765	0.00291	0.01183	0.00021	0.07771	0.00467	0.00371	0.00011	81.1	139.56	75.8017	1.36921	76	4.4	74.8	2.13
DVTM-1_34	0.05529	0.00455	0.01178	0.00024	0.08986	0.00724	0.00411	0.00016	423.9	173.92	74.7507	1.58038	87.4	6.75	82.9	3.23
DVTM-1_35	0.05479	0.00309	0.01184	0.0002	0.08944	0.00497	0.00359	9e-05	403.7	121.39	75.1781	1.30157	87	4.63	72.4	1.88
DVTM-1_38	0.04739	0.00372	0.0114	0.00022	0.0745	0.00575	0.00356	0.00012	68.1	177.34	73.0811	1.4467	73	5.43	71.9	2.51
DVTM-1_39	0.0494	0.00325	0.01178	0.00021	0.08021	0.00518	0.00333	0.00011	167	146.71	75.315	1.37326	78.3	4.87	67.3	2.12
DVTM-1_40	0.0484	0.00704	0.0116	0.00036	0.07744	0.01106	0.00384	0.00026	119	310.87	74.2629	2.38997	75.7	10.42	77.5	5.29
DVTM-1_41	0.05228	0.004	0.01172	0.00023	0.08448	0.00636	0.0037	0.00012	297.7	164.99	74.6583	1.5092	82.3	5.95	74.6	2.37
DVTM-1_42	0.05567	0.0037	0.01176	0.00022	0.09028	0.00587	0.00347	0.00011	438.8	141.73	74.5879	1.43667	87.8	5.47	70.1	2.31
DVTM-1_45	0.04783	0.00394	0.0113	0.00024	0.07455	0.00603	0.00331	0.00013	90	185.32	72.402	1.57418	73	5.69	66.7	2.67
DVTM-1_46	0.06424	0.00292	0.01172	0.0002	0.1036	0.00466	0.00363	0.0001	749.5	93.28	73.5183	1.29156	100.1	4.28	73.2	2.01
DVTM-1_47	0.0633	0.00833	0.01171	0.00039	0.10228	0.01309	0.00271	0.00021	718.3	257.23	73.5453	2.57076	98.9	12.06	54.7	4.21

## Sheet: PlotDat1
Source sheet	DVTM-1 U-Pb data	87.7193	0.04794	98.8063	0.0473742	91.7131	0.0474738	85.5657	0.0475738	80.1867	0.0476741	75.4406	0.0477746	72	0.0477906	72	0.0477043	72	0.047877	106.941	0.0472127	81.4543	0.09	91.7994	0.04794	91.843	0.04769	85.5978	0.04763	89.2029	0.0503809	90.31	0.04751	88.293	0.05415	87.1723	0.04786	87.7839	0.05134	89.1466	0.05407	93.165	0.05437	86.8042	0.04765	87.5098	0.05529	86.6209	0.05479
Plot name	Concordia1	87.3362	0.04769	98.8011	0.0473946	91.7082	0.0474943	85.5612	0.0475944	80.1825	0.0476947	75.4366	0.0477954	72	0.0477906	72	0.0477043	72	0.047877	98.6764	0.0473119	86.9235	0.04	91.7597	0.0490828	91.7991	0.0490162	85.5585	0.0489183	89.1656	0.0513388	90.2715	0.0486844	88.2495	0.0559169	87.1382	0.0488225	87.7494	0.0522651	89.1095	0.0550874	93.1242	0.0558902	86.7732	0.0483756	87.4741	0.0564246	86.5914	0.0555605
Plot Type	1	81.5661	0.04763	98.7857	0.0474083	91.694	0.0475081	85.5478	0.0476082	80.17	0.0477087	75.4248	0.0478094	72.7033	0.0477734	72.7033	0.0476871	72.7033	0.0478597	91.5925	0.0474114			91.6413	0.0502033	91.6684	0.0503166	85.4416	0.0501815	89.0547	0.0522705	90.1568	0.049836	88.1198	0.0576494	87.0369	0.0497588	87.6467	0.053165	88.9994	0.056077	93.0024	0.0573808	86.681	0.0490815	87.3678	0.0575282	86.5038	0.05631
1st free col	67	86.467	0.0503809	98.7615	0.0474141	91.6715	0.047514	85.5269	0.0476142	80.1503	0.0477147	75.4063	0.0478155	73.4203	0.0477562	73.4203	0.04767	73.4203	0.0478424	85.4532	0.0475112			91.4466	0.0512798	91.4534	0.0515659	85.2492	0.051395	88.8732	0.0531507	89.9681	0.0509422	87.9065	0.0593138	86.8712	0.0506433	87.4787	0.0540151	88.8192	0.0570119	92.8022	0.0588128	86.5302	0.0497483	87.194	0.0585708	86.3604	0.0570181
Sigma Level	1	86.3558	0.04751	98.7304	0.0474117	91.6426	0.0475116	85.4999	0.0476118	80.125	0.0477124	75.3825	0.0478132	74.1515	0.047739	74.1515	0.0476528	74.1515	0.0478252	80.0812	0.0476113			91.1794	0.0522913	91.1582	0.0527397	84.9851	0.0525352	88.626	0.0539554	89.7091	0.0519817	87.6137	0.0608776	86.6455	0.0514518	87.2499	0.0547922	88.5738	0.0578665	92.5273	0.0601583	86.3248	0.0503578	86.9573	0.0595239	86.1651	0.0576653
Absolute Errs	TRUE	83.8223	0.05415	98.6949	0.0474012	91.6097	0.0475011	85.4692	0.0476013	80.0962	0.0477018	75.3554	0.0478026	74.8974	0.0477218	74.8974	0.0476357	74.8974	0.0478079	75.3413	0.0477117			90.8448	0.0532181	90.7886	0.0538153	84.6545	0.05358	88.32	0.0546625	89.3849	0.0529341	87.2471	0.0623106	86.366	0.0521624	86.9667	0.0554752	88.27	0.0586176	92.1831	0.0613912	86.0705	0.0508935	86.6642	0.0603615	85.9233	0.0582342
Symbol Type	1	84.674	0.04786	98.658	0.0473835	91.5754	0.0474834	85.4371	0.0475835	80.0662	0.047684	75.3271	0.0477847	75.6583	0.0477046	75.6583	0.0476186	75.6583	0.0477907	IsoLine	IsoLine			90.4494	0.0540421	90.3518	0.0547716	84.2638	0.054509	87.9634	0.0552529	89.0017	0.053781	86.8138	0.0635847	86.0404	0.0527556	86.6366	0.0560454	87.916	0.0592446	91.7763	0.0624874	85.7742	0.0513407	86.3227	0.0610607	85.6416	0.058709
Inverse Plot	TRUE	85.2515	0.05134	98.6225	0.04736	91.5424	0.0474598	85.4064	0.0475599	80.0374	0.0476602	75.3	0.0477609	76.4347	0.0476875	76.4347	0.0476015	76.4347	0.0477734					90.0008	0.0547474	89.8564	0.0555901	83.8206	0.055304	87.566	0.0557104	88.567	0.0545058	86.3223	0.0646751	85.6775	0.0532153	86.2688	0.0564872	87.5215	0.0597305	91.3149	0.0634256	85.444	0.0516873	85.9422	0.0616026	85.3277	0.059077
Color Plot	TRUE	86.4304	0.05407	98.5914	0.0473326	91.5136	0.0474323	85.3794	0.0475322	80.0121	0.0476325	75.2762	0.0477331	77.2271	0.0476703	77.2271	0.0475844	77.2271	0.0477562					89.5079	0.0553202	89.3119	0.0562548	83.3334	0.0559497	87.1387	0.0560225	88.0892	0.0550945	85.7821	0.0655607	85.2873	0.0535289	85.8732	0.0567886	87.0972	0.060062	90.8078	0.0641876	85.0889	0.0519237	85.5329	0.0619723	84.9901	0.0593281
3D plot	FALSE	88.968	0.05437	98.5672	0.0473035	91.4911	0.0474031	85.3585	0.0475029	79.9924	0.0476031	75.2577	0.0477036	78.036	0.0476531	78.036	0.0475673	78.036	0.047739					88.9801	0.0557493	88.7289	0.0567529	82.8119	0.0564335	86.693	0.0561807	87.5777	0.0555355	85.2038	0.0662242	84.8803	0.0536879	85.4606	0.0569414	86.6547	0.06023	90.2649	0.0647584	84.7186	0.0520436	85.106	0.0621596	84.6379	0.0594553
Linear	FALSE	84.5309	0.04765	98.5518	0.0472751	91.4768	0.0473745	85.3452	0.0474743	79.98	0.0475744	75.246	0.0476747	78.8619	0.047636	78.8619	0.0475502	78.8619	0.0477218					88.4278	0.0560265	88.1188	0.0570745	82.2662	0.0567459	86.2411	0.0561807	87.0424	0.0558203	84.5986	0.0666527	84.4677	0.0536879	85.0424	0.0569414	86.2061	0.06023	89.6968	0.0651271	84.3431	0.0520436	84.6733	0.0621596	84.281	0.0594553
Data Range	AC3:AF23	84.8896	0.05529	98.5466	0.0472496	91.4719	0.047349	85.3406	0.0474486	79.9757	0.0475486	75.242	0.0476489	79.7054	0.0476189	79.7054	0.0475331	79.7054	0.0477046					87.8617	0.0561462	87.4935	0.0572135	81.7068	0.0568809	85.7954	0.0560225	86.4938	0.0559433	83.9783	0.0668379	84.0607	0.0535289	84.6298	0.0567886	85.7636	0.060062	89.1144	0.0652864	83.9728	0.0519237	84.2464	0.0619723	83.9289	0.0593281
Filled Symbols	FALSE	84.4595	0.05479	98.5518	0.0472293	91.4768	0.0473285	85.3452	0.0474281	79.98	0.0475279	75.246	0.0476281	80.567	0.0476017	80.567	0.0475161	80.567	0.0476874					87.2928	0.0561062	86.8652	0.0571671	81.1446	0.0568359	85.3681	0.0557104	85.9425	0.0559022	83.355	0.066776	83.6705	0.0532153	84.2342	0.0564872	85.3394	0.0597305	88.5293	0.0652332	83.6177	0.0516873	83.8371	0.0616026	83.5912	0.059077
ConcAge	FALSE	87.7193	0.04739	98.5672	0.0472156	91.4911	0.0473148	85.3585	0.0474142	79.9924	0.047514	75.2577	0.0476141	81.4473	0.0475846	81.4473	0.047499	81.4473	0.0476702					86.7322	0.0559073	86.246	0.0569362	80.5907	0.0566116	84.9707	0.0552529	85.3992	0.0556978	82.7407	0.0664685	83.3076	0.0527556	83.8664	0.0560454	84.9448	0.0592446	87.9526	0.0649686	83.2875	0.0513407	83.4565	0.0610607	83.2773	0.058709
ConcSwap	FALSE	84.8896	0.0494	98.5914	0.0472097	91.5136	0.0473088	85.3794	0.0474082	80.0121	0.047508	75.2762	0.047608	82.3469	0.0475675	82.3469	0.047482	82.3469	0.047653					86.1909	0.0555533	85.648	0.0565254	80.0558	0.0562125	84.6141	0.0546625	84.8745	0.055334	82.1475	0.0659211	82.982	0.0521624	83.5363	0.0554752	84.5908	0.0586176	87.3957	0.0644977	82.9912	0.0508935	83.1151	0.0603615	82.9956	0.0582342
1st Symbol-row	1	86.2069	0.0484	98.6225	0.0472121	91.5424	0.0473112	85.4064	0.0474106	80.0374	0.0475103	75.3	0.0476103	83.2665	0.0475504	83.2665	0.0474649	83.2665	0.0476358					85.6793	0.0550511	85.0829	0.0559426	79.5502	0.0556464	84.3081	0.0539554	84.3787	0.0548179	81.5869	0.0651447	82.7025	0.0514518	83.253	0.0547922	84.287	0.0578665	86.8694	0.0638296	82.7369	0.0503578	82.822	0.0595239	82.7538	0.0576653
		85.3242	0.05228	98.658	0.0472226	91.5754	0.0473217	85.4371	0.0474211	80.0662	0.0475208	75.3271	0.0476209	84.2068	0.0475333	84.2068	0.0474479	84.2068	0.0476187					85.2074	0.0544105	84.5616	0.0551992	79.0839	0.0549243	84.0609	0.0531507	83.9213	0.0541596	81.0698	0.0641543	82.4769	0.0506433	83.0243	0.0540151	84.0416	0.0570119	86.384	0.0629775	82.5315	0.0497483	82.5853	0.0585708	82.5586	0.0570181
		85.034	0.05567	98.6949	0.0472403	91.6097	0.0473395	85.4692	0.0474389	80.0962	0.0475387	75.3554	0.0476388	85.1684	0.0475162	85.1684	0.0474309	85.1684	0.0476015					84.7843	0.053644	84.0944	0.0543096	78.6659	0.0540602	83.8794	0.0522705	83.5114	0.0533719	80.6063	0.0629691	82.3111	0.0497588	82.8563	0.053165	83.8614	0.056077	85.9489	0.0619578	82.3807	0.0490815	82.4114	0.0575282	82.4152	0.05631
		88.4956	0.04783	98.7304	0.0472638	91.6426	0.0473631	85.4999	0.0474626	80.125	0.0475624	75.3825	0.0476626	86.1521	0.0474991	86.1521	0.0474139	86.1521	0.0475844					84.4185	0.0527664	83.6902	0.0532912	78.3044	0.0530709	83.7685	0.0513388	83.1568	0.05247	80.2054	0.0616123	82.2098	0.0488225	82.7536	0.0522651	83.7513	0.0550874	85.5725	0.0607904	82.2885	0.0483756	82.3052	0.0564246	82.3275	0.0555605
		85.3242	0.06424	98.7615	0.0472913	91.6715	0.0473906	85.5269	0.0474902	80.1503	0.0475901	75.4063	0.0476904	87.1586	0.0474821	87.1586	0.0473969	87.1586	0.0475672					84.1168	0.0517949	83.357	0.0521637	78.0063	0.0519757	83.7312	0.0503809	82.8644	0.0514716	79.8749	0.0601102	82.1757	0.04786	82.719	0.05134	83.7143	0.05407	85.2622	0.0594981	82.2575	0.04765	82.2695	0.05529	82.2981	0.05479
		85.3971	0.0633	98.7857	0.0473203	91.694	0.0474198	85.5478	0.0475195	80.17	0.0476196	75.4248	0.0477199	88.1888	0.047465	88.1888	0.0473799	88.1888	0.0475501					83.8853	0.0507484	83.1013	0.0509492	77.7775	0.0507959	83.7685	0.049423	82.64	0.0503961	79.6212	0.0584921	82.2098	0.0468975	82.7536	0.0504149	83.7513	0.0530526	85.024	0.0581059	82.2885	0.0469244	82.3052	0.0541554	82.3275	0.0540195
		IsoLine	IsoLine	98.8011	0.0473488	91.7082	0.0474483	85.5612	0.0475482	80.1825	0.0476483	75.4366	0.0477488	89.2435	0.047448	89.2435	0.0473629	89.2435	0.047533					83.7284	0.0496472	82.928	0.0496712	77.6225	0.0495545	83.8794	0.0484913	82.488	0.0492645	79.4493	0.0567896	82.3111	0.0459612	82.8563	0.049515	83.8614	0.052063	84.8626	0.056641	82.3807	0.0462185	82.4114	0.0530518	82.4152	0.05327
				98.8063	0.0473742	91.7131	0.0474738	85.5657	0.0475738	80.1867	0.0476741	75.4406	0.0477746	90.3236	0.0474309	90.3236	0.0473459	90.3236	0.0475159					83.6492	0.0485128	82.8405	0.0483547	77.5442	0.0482757	84.0609	0.0476111	82.4112	0.0480986	79.3625	0.0550356	82.4769	0.0450767	83.0243	0.0486649	84.0416	0.0511281	84.7811	0.055132	82.5315	0.0455517	82.5853	0.0520092	82.5586	0.0525619
				ConcTikEll	ConcTikEll	ConcTikEll	ConcTikEll	ConcTikEll	ConcTikEll	ConcTikEll	ConcTikEll	ConcTikEll	ConcTikEll	91.43	0.0474139	91.43	0.047329	91.43	0.0474988					83.6492	0.0473672	82.8405	0.0470253	77.5442	0.0469843	84.3081	0.0468064	82.4112	0.0469214	79.3625	0.0532644	82.7025	0.0442682	83.253	0.0478878	84.287	0.0502735	84.7811	0.053608	82.7369	0.0449422	82.822	0.0510561	82.7538	0.0519147
														92.5637	0.0473969	92.5637	0.047312	92.5637	0.0474817					83.7284	0.0462328	82.928	0.0457088	77.6225	0.0457055	84.6141	0.0460993	82.488	0.0457555	79.4493	0.0515104	82.982	0.0435576	83.5363	0.0472048	84.5908	0.0495224	84.8626	0.052099	82.9912	0.0444065	83.1151	0.0502185	82.9956	0.0513458
														93.7257	0.0473798	93.7257	0.0472951	93.7257	0.0474646					83.8853	0.0451316	83.1013	0.0444308	77.7775	0.0444641	84.9707	0.0455089	82.64	0.0446239	79.6212	0.0498079	83.3076	0.0429644	83.8664	0.0466346	84.9448	0.0488954	85.024	0.0506341	83.2875	0.0439593	83.4565	0.0495193	83.2773	0.050871
														94.9171	0.0473628	94.9171	0.0472781	94.9171	0.0474476					84.1168	0.0440851	83.357	0.0432163	78.0063	0.0432843	85.3681	0.0450514	82.8644	0.0435484	79.8749	0.0481898	83.6705	0.0425047	84.2342	0.0461928	85.3394	0.0484095	85.2622	0.0492419	83.6177	0.0436127	83.8371	0.0489774	83.5912	0.050503
														96.139	0.0473458	96.139	0.0472612	96.139	0.0474305					84.4185	0.0431136	83.6902	0.0420888	78.3044	0.0421891	85.7954	0.0447393	83.1568	0.04255	80.2054	0.0466877	84.0607	0.0421911	84.6298	0.0458914	85.7636	0.048078	85.5725	0.0479496	83.9728	0.0433763	84.2464	0.0486077	83.9289	0.0502519
														97.3926	0.0473289	97.3926	0.0472443	97.3926	0.0474134					84.7843	0.042236	84.0944	0.0410704	78.6659	0.0411998	86.2411	0.0445811	83.5114	0.0416481	80.6063	0.0453309	84.4677	0.0420321	85.0424	0.0457386	86.2061	0.04791	85.9489	0.0467822	84.3431	0.0432564	84.6733	0.0484204	84.281	0.0501247
														98.6792	0.0473119	98.6792	0.0472274	98.6792	0.0473964					85.2074	0.0414695	84.5616	0.0401808	79.0839	0.0403357	86.693	0.0445811	83.9213	0.0408604	81.0698	0.0441457	84.8803	0.0420321	85.4606	0.0457386	86.6547	0.04791	86.384	0.0457625	84.7186	0.0432564	85.106	0.0484204	84.6379	0.0501247
														100	0.0472949	100	0.0472105	100	0.0473794					85.6793	0.0408289	85.0829	0.0394374	79.5502	0.0396136	87.1387	0.0447393	84.3787	0.0402021	81.5869	0.0431553	85.2873	0.0421911	85.8732	0.0458914	87.0972	0.048078	86.8694	0.0449104	85.0889	0.0433763	85.5329	0.0486077	84.9901	0.0502519
														100	0.0472949	100	0.0472105	100	0.0473794					86.1909	0.0403267	85.648	0.0388546	80.0558	0.0390475	87.566	0.0450514	84.8745	0.039686	82.1475	0.0423789	85.6775	0.0425047	86.2688	0.0461928	87.5215	0.0484095	87.3957	0.0442423	85.444	0.0436127	85.9422	0.0489774	85.3277	0.050503
														IsoLine	IsoLine	ConcBand	ConcBand	ConcBand	ConcBand					86.7322	0.0399727	86.246	0.0384438	80.5907	0.0386484	87.9634	0.0455089	85.3992	0.0393222	82.7407	0.0418315	86.0404	0.0429644	86.6366	0.0466346	87.916	0.0488954	87.9526	0.0437714	85.7742	0.0439593	86.3227	0.0495193	85.6416	0.050871
																								87.2928	0.0397738	86.8652	0.0382129	81.1446	0.0384241	88.32	0.0460993	85.9425	0.0391178	83.355	0.041524	86.366	0.0435576	86.9667	0.0472048	88.27	0.0495224	88.5293	0.0435068	86.0705	0.0444065	86.6642	0.0502185	85.9233	0.0513458
																								87.8617	0.0397338	87.4935	0.0381665	81.7068	0.0383791	88.626	0.0468064	86.4938	0.0390767	83.9783	0.0414621	86.6455	0.0442682	87.2499	0.0478878	88.5738	0.0502735	89.1144	0.0434536	86.3248	0.0449422	86.9573	0.0510561	86.1651	0.0519147
																								88.4278	0.0398535	88.1188	0.0383055	82.2662	0.0385141	88.8732	0.0476111	87.0424	0.0391997	84.5986	0.0416473	86.8712	0.0450767	87.4787	0.0486649	88.8192	0.0511281	89.6968	0.0436129	86.5302	0.0455517	87.194	0.0520092	86.3604	0.0525619
																								88.9801	0.0401307	88.7289	0.0386271	82.8119	0.0388265	89.0547	0.0484913	87.5777	0.0394845	85.2038	0.0420758	87.0369	0.0459612	87.6467	0.049515	88.9994	0.052063	90.2649	0.0439816	86.681	0.0462185	87.3678	0.0530518	86.5038	0.05327
																								89.5079	0.0405598	89.3119	0.0391252	83.3334	0.0393103	89.1656	0.049423	88.0892	0.0399255	85.7821	0.0427393	87.1382	0.0468975	87.7494	0.0504149	89.1095	0.0530526	90.8078	0.0445524	86.7732	0.0469244	87.4741	0.0541554	86.5914	0.0540195
																								90.0008	0.0411326	89.8564	0.0397899	83.8206	0.039956	89.2029	0.0503809	88.567	0.0405142	86.3223	0.0436249	87.1723	0.04786	87.7839	0.05134	89.1466	0.05407	91.3149	0.0453144	86.8042	0.04765	87.5098	0.05529	86.6209	0.05479
																								90.4494	0.0418379	90.3518	0.0406084	84.2638	0.040751			89.0017	0.041239	86.8138	0.0447153							91.7763	0.0462526
																								90.8448	0.0426619	90.7886	0.0415647	84.6545	0.04168			89.3849	0.0420859	87.2471	0.0459894							92.1831	0.0473488
																								91.1794	0.0435887	91.1582	0.0426403	84.9851	0.0427248			89.7091	0.0430383	87.6137	0.0474224							92.5273	0.0485817
																								91.4466	0.0446002	91.4534	0.0438141	85.2492	0.043865			89.9681	0.0440778	87.9065	0.0489862							92.8022	0.0499272
																								91.6413	0.0456767	91.6684	0.0450634	85.4416	0.0450785			90.1568	0.045184	88.1198	0.0506506							93.0024	0.0513592
																								91.7597	0.0467972	91.7991	0.0463638	85.5585	0.0463417			90.2715	0.0463356	88.2495	0.0523831							93.1242	0.0528498
																								91.7994	0.04794	91.843	0.04769	85.5978	0.04763			90.31	0.04751	88.293	0.05415							93.165	0.05437
[truncated: 18 more columns]

## Sheet: PlotDat2
Source sheet	DVTM-1 U-Pb data	0.3	74.3804	1	73.0301	2.28948
Plot name	Average2	21.7	74.3804	2	73.3724	2.55759
Plot Type	15			3	78.5477	2.62391
1st free col	8			4	73.854	1.57869
Sigma Level	1			5	74.2192	2.29533
Absolute Errs	TRUE			6	75.8094	2.78074
Symbol Type	1			7	75.6539	1.51366
Inverse Plot	FALSE			8	74.8115	1.50393
Color Plot	TRUE			9	73.538	1.56872
3D plot	FALSE			10	71.421	2.31268
Linear	FALSE			11	75.8017	1.36921
Data Range	S3:T23			12	74.7507	1.58038
Filled Symbols	FALSE			13	75.1781	1.30157
ConcAge	FALSE			14	73.0811	1.4467
ConcSwap	FALSE			15	75.315	1.37326
1st Symbol-row	1			16	74.2629	2.38997
				17	74.6583	1.5092
				18	74.5879	1.43667
				19	72.402	1.57418
				20	73.5183	1.29156
				21	73.5453	2.57076
				IsoLine	IsoLine	IsoLine	IsoLine

## Sheet: PlotDat3
Source sheet	DVTM-1 U-Pb data	0.3	74.3804	1	71.421	2.31268
Plot name	Average3	21.7	74.3804	2	72.402	1.57418
Plot Type	15			3	73.0301	2.28948
1st free col	8			4	73.0811	1.4467
Sigma Level	1			5	73.3724	2.55759
Absolute Errs	TRUE			6	73.5183	1.29156
Symbol Type	1			7	73.538	1.56872
Inverse Plot	FALSE			8	73.5453	2.57076
Color Plot	TRUE			9	73.854	1.57869
3D plot	FALSE			10	74.2192	2.29533
Linear	FALSE			11	74.2629	2.38997
Data Range	AI3:AJ23			12	74.5879	1.43667
Filled Symbols	FALSE			13	74.6583	1.5092
ConcAge	FALSE			14	74.7507	1.58038
ConcSwap	FALSE			15	74.8115	1.50393
1st Symbol-row	1			16	75.1781	1.30157
				17	75.315	1.37326
				18	75.6539	1.51366
				19	75.8017	1.36921
				20	75.8094	2.78074
				21	78.5477	2.62391
				IsoLine	IsoLine	IsoLine	IsoLine

## Sheet: DVTM-1 U-Pb data
Isotopes													Age Estimates
Analysis_#	Pb207/Pb206	1 Sigma error	Pb206/U238	1 Sigma error	Pb207/U235	1 Sigma error	Pb208/Th232	1 Sigma error	Rho				Analysis_#	Pb207/Pb206	1 Sigma error	Pb206/U238	1 Sigma error	age 7 corr Pb206/U238	age7 corr 1 Sigma error	Pb207/U235	1 Sigma error	Pb208/Th232	1 Sigma error				Terra-Wasser	U238/Pb206	err	Pb207/Pb206	1 Sigma error			age 7 corr Pb206/U238	age7 corr 1 Sigma error
DVTM1-3	0.04771	0.00441	0.01272	0.00033	0.08363	0.00752	0.00416	0.00068	0.288517				DVTM1-12	95.3	248.94	73.1	2.21	73.0301	2.28948	73.7	7.82	71.8	14.67				DVTM1-12	87.7193	2.69314	0.04794	0.00542			71.421	2.31268
DVTM1-6	0.04805	0.01146	0.01305	0.00076	0.08638	0.02007	0.00444	0.00178	0.250651				DVTM1-14	83.2	287.16	73.4	2.45	73.3724	2.55759	73.6	9.1	73.9	16.33				DVTM1-14	87.3362	2.97477	0.04769	0.00629			72.402	1.57418
													DVTM1-19	80.3	280.04	78.6	2.58	78.5477	2.62391	78.6	9.46	75.9	15.2				DVTM1-19	81.5661	2.66121	0.04763	0.00611			73.0301	2.28948
DVTM1-7	0.05264	0.01221	0.01245	0.00072	0.09043	0.0203	0.0037	0.00149	0.25762				DVTM1-20	212.595	167.529	74.1255	1.53925	73.854	1.57869	78.4517	5.67	77.6504	2.5092				DVTM1-20	86.467	1.80586	0.0503809	0.00384138			73.0811	1.4467
DVTM1-8	0.04755	0.00561	0.01237	0.00039	0.08104	0.00928	0.00409	0.00089	0.275325				DVTM1-22	74.1	258.02	74.2	2.23	74.2192	2.29533	74.2	8.19	77.5	13.84				DVTM1-22	86.3558	2.61006	0.04751	0.00557			73.3724	2.55759
DVTM1-9	0.04807	0.01077	0.01195	0.00065	0.07908	0.01709	0.0037	0.00143	0.251692				DVTM-1_25	377	315.28	76.4	2.66	75.8094	2.78074	86.6	12.57	81.3	6.06				DVTM-1_25	83.8223	2.95099	0.05415	0.00838			73.5183	1.29156
DVTM1-10	0.04829	0.00647	0.01295	0.00045	0.08608	0.01121	0.00456	0.00103	0.266833				DVTM-1_27	91.2	181.74	75.7	1.48	75.6539	1.51366	76.2	5.82	74.8	2.64				DVTM-1_27	84.674	1.64903	0.04786	0.00386			73.538	1.56872
DVTM1-12	0.04794	0.00542	0.0114	0.00035	0.07533	0.00828	0.00356	0.00073	0.279319				DVTM-1_29	256.2	158.03	75.2	1.48	74.8115	1.50393	81	5.52	68.1	2.75				DVTM-1_29	85.2515	1.6716	0.05134	0.00371			73.5453	2.57076
DVTM1-14	0.04769	0.00629	0.01145	0.00039	0.07521	0.00964	0.00366	0.00081	0.26574				DVTM-1_31	374	160.95	74.2	1.53	73.538	1.56872	84	5.97	71	2.45				DVTM-1_31	86.4304	1.79285	0.05407	0.00408			73.854	1.57869
DVTM1-15	0.0488	0.01027	0.01216	0.00064	0.08148	0.01671	0.0036	0.00132	0.256638				DVTM-1_32	386.1	273.24	72	2.24	71.421	2.31268	81.9	10.22	85	5.38				DVTM-1_32	88.968	2.77035	0.05437	0.00721			74.2192	2.29533
DVTM1-17	0.04953	0.00771	0.01096	0.00043	0.07474	0.01138	0.00319	0.00074	0.257673				DVTM-1_33	81.1	139.56	75.8	1.31	75.8017	1.36921	76	4.4	74.8	2.13				DVTM-1_33	84.5309	1.50055	0.04765	0.00291			74.2629	2.38997
DVTM1-18	0.04888	0.00636	0.011	0.00035	0.07403	0.00938	0.00367	0.00068	0.251119				DVTM-1_34	423.9	173.92	75.5	1.53	74.7507	1.58038	87.4	6.75	82.9	3.23				DVTM-1_34	84.8896	1.7295	0.05529	0.00455			74.5879	1.43667
DVTM1-19	0.04763	0.00611	0.01226	0.0004	0.08044	0.01007	0.00376	0.00075	0.260623				DVTM-1_35	403.7	121.39	75.9	1.26	75.1781	1.30157	87	4.63	72.4	1.88				DVTM-1_35	84.4595	1.42668	0.05479	0.00309			74.6583	1.5092
DVTM1-20	0.0503809	0.00384138	0.0115651	0.000241537	0.0803264	0.00603734	0.00384912	0.00142	0.277873				DVTM-1_38	68.1	177.34	73.1	1.43	73.0811	1.4467	73	5.43	71.9	2.51				DVTM-1_38	87.7193	1.69283	0.04739	0.00372			74.7507	1.58038
DVTM1-22	0.04751	0.00557	0.01158	0.00035	0.07581	0.00868	0.00384	0.00069	0.263977				DVTM-1_39	167	146.71	75.5	1.34	75.315	1.37326	78.3	4.87	67.3	2.12				DVTM-1_39	84.8896	1.51331	0.0494	0.00325			74.8115	1.50393
DVTM1-23	0.04784	0.00708	0.01062	0.00039	0.06991	0.01004	0.00327	0.00077	0.255709				DVTM-1_40	119	310.87	74.4	2.27	74.2629	2.38997	75.7	10.42	77.5	5.29				DVTM-1_40	86.2069	2.67539	0.0484	0.00704			75.1781	1.30157
DVTM1-24	0.04742	0.00749	0.01058	0.00034	0.06914	0.01075	0.00369	0.00057	0.206687				DVTM-1_41	297.7	164.99	75.1	1.44	74.6583	1.5092	82.3	5.95	74.6	2.37				DVTM-1_41	85.3242	1.67445	0.05228	0.004			75.315	1.37326
DVTM-1_25	0.05415	0.00838	0.01193	0.00042	0.08904	0.01348	0.00403	0.0003	0.232543				DVTM-1_42	438.8	141.73	75.4	1.41	74.5879	1.43667	87.8	5.47	70.1	2.31				DVTM-1_42	85.034	1.59077	0.05567	0.0037			75.6539	1.51366
DVTM-1_27	0.04786	0.00386	0.01181	0.00023	0.07792	0.00618	0.00371	0.00013	0.245549				DVTM-1_45	90	185.32	72.4	1.5	72.402	1.57418	73	5.69	66.7	2.67				DVTM-1_45	88.4956	1.87955	0.04783	0.00394			75.8017	1.36921
DVTM-1_29	0.05134	0.00371	0.01173	0.00023	0.08308	0.00588	0.00338	0.00014	0.277044				DVTM-1_46	749.5	93.28	75.1	1.27	73.5183	1.29156	100.1	4.28	73.2	2.01				DVTM-1_46	85.3242	1.45604	0.06424	0.00292			75.8094	2.78074
DVTM-1_31	0.05407	0.00408	0.01157	0.00024	0.08623	0.00638	0.00352	0.00012	0.28036				DVTM-1_47	718.3	257.23	75.1	2.5	73.5453	2.57076	98.9	12.06	54.7	4.21				DVTM-1_47	85.3971	2.84414	0.0633	0.00833			78.5477	2.62391
DVTM-1_32	0.05437	0.00721	0.01124	0.00035	0.08399	0.01091	0.00421	0.00027	0.23972
DVTM-1_33	0.04765	0.00291	0.01183	0.00021	0.07771	0.00467	0.00371	0.00011	0.295389
DVTM-1_34	0.05529	0.00455	0.01178	0.00024	0.08986	0.00724	0.00411	0.00016	0.252868
DVTM-1_35	0.05479	0.00309	0.01184	0.0002	0.08944	0.00497	0.00359	9e-05	0.303986
DVTM-1_38	0.04739	0.00372	0.0114	0.00022	0.0745	0.00575	0.00356	0.00012	0.250038
DVTM-1_39	0.0494	0.00325	0.01178	0.00021	0.08021	0.00518	0.00333	0.00011	0.27604
DVTM-1_40	0.0484	0.00704	0.0116	0.00036	0.07744	0.01106	0.00384	0.00026	0.217297
DVTM-1_41	0.05228	0.004	0.01172	0.00023	0.08448	0.00636	0.0037	0.00012	0.260674
DVTM-1_42	0.05567	0.0037	0.01176	0.00022	0.09028	0.00587	0.00347	0.00011	0.287719
DVTM-1_43	0.05333	0.00317	0.01108	0.0002	0.08143	0.00476	0.0032	9e-05	0.308793
DVTM-1_45	0.04783	0.00394	0.0113	0.00024	0.07455	0.00603	0.00331	0.00013	0.262581
DVTM-1_46	0.06424	0.00292	0.01172	0.0002	0.1036	0.00466	0.00363	0.0001	0.379382
DVTM-1_47	0.0633	0.00833	0.01171	0.00039	0.10228	0.01309	0.00271	0.00021	0.260231
DVTM-1_48	0.06686	0.00566	0.01089	0.00028	0.10027	0.00828	0.00333	0.00015	0.311366

## Sheet: PlotDat14
Source sheet	Sheet4	0.3	74.2977	1	71.421	2.31268
Plot name	Average12	20.7	74.2977	2	72.402	1.57418
Plot Type	15			3	73.0301	2.28948
1st free col	8			4	73.0811	1.4467
Sigma Level	1			5	73.3724	2.55759
Absolute Errs	TRUE			6	73.5183	1.29156
Symbol Type	1			7	73.538	1.56872
Inverse Plot	FALSE			8	73.5453	2.57076
Color Plot	TRUE			9	73.854	1.57869
3D plot	FALSE			10	74.2192	2.29533
Linear	FALSE			11	74.2629	2.38997
Data Range	Z2:AA21			12	74.5879	1.43667
Filled Symbols	FALSE			13	74.6583	1.5092
ConcAge	FALSE			14	74.7507	1.58038
ConcSwap	FALSE			15	74.8115	1.50393
1st Symbol-row	1			16	75.1781	1.30157
				17	75.315	1.37326
				18	75.6539	1.51366
				19	75.8017	1.36921
				20	75.8094	2.78074
				IsoLine	IsoLine	IsoLine	IsoLine

## Sheet: PlotDat15
Source sheet	Sheet4	0.3	74.2977	1	73.0301	2.28948
Plot name	Average13	20.7	74.2977	2	73.3724	2.55759
Plot Type	15			3	73.854	1.57869
1st free col	8			4	74.2192	2.29533
Sigma Level	1			5	75.8094	2.78074
Absolute Errs	TRUE			6	75.6539	1.51366
Symbol Type	1			7	74.8115	1.50393
Inverse Plot	FALSE			8	73.538	1.56872
Color Plot	TRUE			9	71.421	2.31268
3D plot	FALSE			10	75.8017	1.36921
Linear	FALSE			11	74.7507	1.58038
Data Range	W2:X35			12	75.1781	1.30157
Filled Symbols	FALSE			13	73.0811	1.4467
ConcAge	FALSE			14	75.315	1.37326
ConcSwap	FALSE			15	74.2629	2.38997
1st Symbol-row	1			16	74.6583	1.5092
				17	74.5879	1.43667
				18	72.402	1.57418
				19	73.5183	1.29156
				20	73.5453	2.57076
				IsoLine	IsoLine	IsoLine	IsoLine
