# Supplementary material for: A new tyrannosaur with evidence for anagenesis and crocodile-like facial sensory system
Source: Sci Rep. 2017 Mar 30;7:44942. doi: 10.1038/srep44942 (PMC5372470; doi:10.1038/srep44942)
Supplement: Supplementary Table S5 [file srep44942-s3.xls]

## Sheet: Carr et Varricchio 2015 phylode
	1 general 1: body size	2 skull 1: occ ornt	3 skull 2: gen shape	4 skull 3: length	5 skull 4: naris length	6 skull 5: naris, cdl mrgn	7 skull 6: orb fen shape	8 skull 7: orb fen size	9 skull 8: orb fen orntn	10 skull 9: ltfen	11 pmx 1: na prs	12 pmx 2: na fos for	13 pmx 3: body d	14 pmx 4: mx pr	15 pmx 5: tooth row	16 pmx 6: na fos excav	17 pmx 7: na fo extent	18 pmx 8: rstrl mrgn	19 pmx 9: ptl pr	20 mx 1: promax fen exp	21 mx 2: promax fen posn	22 mx 3: max fen rc posn	23 mx 4: max fen dv posn	24 mx 5: max fen rc length	25 mx 6 NEW: max juve size	26 mx 7: max fen prpns	27 mx 8: max fen dv psn mx antrm	28 mx 9: max fen, cdl mrgn, shape	29 mx 10: 2ndry fossa, presence	30 mx 11: aofo & na	31 mx 12: intfn strut length	32 mx 13: intfen strt base	33 mx 14 NEW: interfen strut top	34 mx 15: main body	35 mx 16: aofo depth	36 mx 17:subcut flange	37 mx 18: drsltrl pr	38 mx 19: aofo rostral lap	39 mx 20: ventral margin	40 mx 21: js pal	41 mx 22: rostral ramus step	42 mx 23: js nasal	43 mx 24: subcut texture	44 mx 25 NEW: ext surf B	45 mx 26: rim below aofo	46 mx 27: asc ramus size	47 mx 28: body cdl rgn	48 mx 29: mx flange	49 mx 30: foramina
Allosaurus	1	0	1	0	0	0	2	1	0	0	0	0	0	0	0	0	0	0	1	0	1	0	0	0	0	0	0	0	0	0	0	0	0	1	0	0	0	0	0	0	1	0	0	0	0	1	1	0	0
Maniraptora	0&1	0	0	0	0	0	0	0	0	0	?	0	0	0	0	0	0	0&1	0	0	0	0	0	0	0	0	?	0	0	0	0	0	0	1	0	0	?	0	0	?	0	0	0	0	1	1	1	0	0
Ornithomimosauria	0&1	0	0	0	0	0	0	0	0	0	0	1	0	0	0	0	0	0	?	0	0	0	0	0	?	1	?	0	0	0	0	0	0	0	0	0	?	0	0	?	0	0	0	0	1	0	0	0	0
Compsognathus	0	?	0	0	0	1	0	0	0	0	0	0	0	0	0	0	0	0	0	0	0	0	0	0	1	0	?	0	0	0	0	0	0	1	0	0	?	0	0	?	0	?	0	0	0	0	0	0	?
Proceratosaurus	0	0	0	?	1	2	0	0	0	0	0	1	1	0	1	1	1	2	?	0	1	0	0	0	?	0	?	0	0	1	0	0	0	1	0	0	?	0	0	?	1	?	0	0	0	0	0	0	1
Kileskus	0	?	?	?	1	2	?	?	?	?	?	1	1	0	1	1	1	2	0	0	1	0	0	?	?	0	?	0	0	?	0	0	0	?	0	0	?	0	0	0	0	?	0	?	0	0	0	?	?
Sinotyrannus	0	?	?	?	1	2	?	?	?	?	?	?	1	0	?	1	?	1	?	1	1	1	0	?	?	0	?	0	?	?	0	0	?	?	?	?	?	0	?	?	1	?	0	?	0	?	?	?	?
Yutyrannus	1	0	1	0	1	2	2	1		1	0	1	1	0	1	1	1	1	?	1	1	0	0	2	?	0	?	0	0	0	0	0	0	1	0	0	?	?	1	?	1	?	0	?	0	0	0	0	1
Guanlong	0	0	0	0	1	2	?	0	0	0	0	0	1	0	1	1	1	2	0	0	1	0	0	0	?	0	?	0	0	1	0	0	?	1	0	0	?	0	0	?	1	0	0	0	0	0	0	?	1
Dilong	0	0	0	0	0	2	0	0	0	0	0	1	1	0	1	0	0	2	?	0	1	0	0	1	?	0	?	0	0	1	0	0	0	0	0	0	1	0	0	?	1	?	0	0	0	0	0	0	0
Eotyrannus	0	?	?	?	0	?	?	?	?	?	?	1	1	?	1	0	0	1	0	1	1	1	0	?	?	?	?	?	?	?	?	?	?	?	?	?	?	0	0	?	0	?	0	?	1	?	?	?	?
Juratyrant	0	?	?	?	?	?	?	?	?	?	?	?	?	?	?	?	?	?	?	?	?	?	?	?	?	?	?	?	?	?	?	?	?	?	?	?	?	?	?	?	?	?	?	?	?	?	?	?	?
Stokesosaurus	0	?	?	?	?	?	?	?	?	?	?	?	?	?	?	?	?	?	?	?	?	?	?	?	?	?	?	?	?	?	?	?	?	?	?	?	?	?	?	?	?	?	?	?	?	?	?	?	?
Aviatyrannis	0	?	?	?	?	?	?	?	?	?	?	?	?	?	?	?	?	?	?	?	?	?	?	?	?	?	?	?	?	?	?	?	?	?	?	?	?	?	?	?	?	?	?	?	?	?	?	?	?
Timurlengia	0	0	?	?	?	?	?	?	?	?	?	?	?	?	?	?	?	?	?	0	0	?	0	1	?	?	?	?	?	?	1	0	?	?	1	0	?	?	1	?	0	?	0	0	1	?	1	?	0
Xiongguanlong	0	0	0	1	0	0	0	0	0	0	?	1	1	0	2	0	0	1	?	?	?	?	0	?	?	0	?	?	?	1	?	0	?	?	0	0	?	0	1	?	0	?	0	0	1	?	0	?	0
Dryptosaurus	1	?	?	?	?	?	?	?	?	?	?	?	?	?	?	?	?	?	?	?	?	?	?	?	?	?	?	?	?	?	?	?	?	?	?	?	?	?	?	?	?	?	0	0	?	?	?	?	?
Appalachiosaurus	1	?	?	1	?	0	?	?	?	?	?	?	?	?	?	?	?	?	?	0	0	0	0	0	1	0	0	1	?	?	0	0	0	1	0	0	?	0	1	?	0	1	0	0	1	1	1	1	?
Bistahieversor	1	?	0	?	0	0	1	1	0	1	0	1	1	1	2	0	0	1	1	0	0	0	0	0	1	0	?	1	0	1	0	0	0	2	1	0	1	0	1	?	0	1	0	0	1	1	1	1	0
Albertosaurus libratus	1	0	1	1	0	0	1	1	0	1	0	1	1	1	2	0	0	1	1	0	0	0	0	0	1	0	0	1	1	0&1	1	0	0	2	0	0	1	0&1	1	0	0	1	0	0	1	1	1	1	0
Albertosaurus sarcophagus	1	0	1	1	0	0	1	1	0	1	0	1	1	1	2	0	0	1	?	0	0	0	0	0	1	0	0	1	0	0&1	1	0	0	2	0	0	1	0	1	0	0	1	0	0	1	1	1	1	0
Lythronax	1	?	?	?	?	0	?	?	?	1	?	?	?	?	?	?	?	?	?	0	0	0	0	0	?	0	0	1	0	?	0	0	?	?	1	0	?	0	1	1	0	1	1	0	1	?	1	1	0
Alioramus remotus	0	0	0	?	0	?	?	?	?	1	?	?	?	?	?	?	?	?	?	?	?	?	0	?	?	?	?	?	?	?	?	?	?	1	?	0	?	?	1	?	0	?	0	0	1	?	?	?	?
Alioramus altai	0	0	0	1	0	0	1	1	?	1	1	?	?	?	?	?	?	?	?	0	0	0	0	0	0	1	1	1	1	1	1	0	0	1	0	1	1	1	1	1	0	1	0	0	1	1	1	1	0
Alioramus remotus + altai	0	0	0	1	0	0	1	1	?	1	1	?	?	?	?	?	?	?	?	0	0	0	0	0	0	1	1	1	1	1	1	0	0	1	0	0&1	1	1	1	1	0	1	0	0	1	1	1	1	0
Qianzhousaurus	0	0	0	?	0	0	?	1	0	1	1	1	1	2	2	0	0	1	1	0	0	0	0	2	?	1	?	1	1	1	1	0	1	1	0	1	1	1	1	1	0	1	0	0	1	1	1	1	0
Teratophoneus	1	?	?	?	?	?	1	?	?	1	?	?	?	?	?	?	?	?	?	?	0	0	0	0	1	0	?	?	1	?	?	?	?	?	?	0	?	1	1	?	0	1	0	0	1	?	?	1	0
Nanuqsaurus	0	?	?	?	?	?	?	?	?	?	?	?	?	?	?	?	?	?	?	?	?	?	?	?	?	?	?	?	?	?	?	?	?	?	?	?	?	?	?	?	?	2	?	?	?	?	?	?	?
Daspletosaurus torosus	1	1	1	1	0	0	1	1	0	1	0	1	1	2	2	0	0	1	1	1	0	0	0	2	0	0	0	1	1	1	1	0	1	2	0	0	2	1	1	1	0	2	2	0	1	1	1	1	0
Daspletosaurus horneri	1	1	1	?	0	0	?	1	0	1	0	1	?	2	?	0	0	?	?	1	0	0	0	2	0	0	0	1	1	1	0&1	0	1	2	0	0	2	1	1	1	0	2	2	0	1	1	1	1	0
Iren Dabasu taxon	0	?	?	?	?	?	?	?	?	?	?	?	?	?	?	?	?	?	?	?	?	?	?	?	?	?	?	?	?	?	?	?	?	?	?	?	?	?	?	?	?	?	?	?	?	?	?	?	?
Raptorex	0	?	1	1	0	?	1	?	0	0	?	1	1	1	2	0	0	?	0	0	0	0	0	1	0	0	0	1	1	1	1	0	0	0	0	0	1	0	1	0	0	1	0	0	1	1	1	1	0
Zhuchengtyrannus	1	?	?	?	?	?	?	?	?	?	?	?	?	?	?	?	?	?	?	1	0	1	0	?	?	0	?	?	?	?	?	1	?	?	0	0	?	?	1	1	0	?	1	1	1	?	1	?	0
Tyrannosaurus bataar	1	1	1	1	0	0	2	1	1	1	1	1	2	2	2	0	0	1	1	1	0	1	1	2	0	0	1	1	1	0	1	1	1	2	1	1	3	0	1	1	0	2	1	1	1	1	1	1	0
Tyrannosaurus rex	1	1	1	1	0	0	2	1	1	1	1	1	2	2	2	0	0	1	1	1	0	1	1	2	1	0	1	1	1	0	1	1	1	2	0&1	0	1&3	0	1	1	0	2	1	1	1	1	1	1	0
[truncated: 206 more columns]
