# Supplementary material for: A new tyrannosaur with evidence for anagenesis and crocodile-like facial sensory system
Source: Sci Rep. 2017 Mar 30;7:44942. doi: 10.1038/srep44942 (PMC5372470; doi:10.1038/srep44942)
Supplement: Supplementary Table S6 [file srep44942-s4.xls]

## Sheet: Sheet1
	256 int 2: zone ossif	257 dntn 1: pmx msl crna	258 dntn 2: pmx #4	259 dntn 3: ling ridge	260 dntn 4: crvtr	261 dntn 5: mx teeth #	262 dntn 6: mx tooth crn	263 dntn 7: dn tooth #	264 dntn 8: tooth form	265 dntn 9: denticle sizes	266 cervs 1: cntrm l ratio	267 cervs 2: pn for dv psn	268 cervs 3: pn for fossa	269 cervs 4: ridge	270 cervs 5: for fo ridge	271 cervs 6: sp pr txtr	272 cervs 7: sp pr extnsns	273 axis 8: sp pr form	274 cervs 9: spdp fo	275 cervs 10: epi form	276 cervs 11: epi B	277 cervs 12: sp pr shape	278 cervs 13: sp pr height	279 cervs 14: cntr lmn	280 cervs 15: hypapoph	281 cervs 16: przygs	282 cervs 17: cntrd lmna ortn	283 dors 1: sp pr scars	284 dors 2: pneumaticity	285 dors 3: sp pr term	286 dors 4: centra l	287 dors 5: postzyg	288 dors 6: ctro lam	289 sacr 1: pn for	290 sacr 2: sp pr fen	291 sacr 3: ribs span	292 sacr 4: rib posn	293 sacr 5: #5	294 sacr 6: hypo	295 cdls 1: sp pr posn	296 cdls 2: trans pr shape	297 cdls 3: laminae	298 scap 1: angle	299 scap 2: acrom	300 scap 3: ratio A	301 scap 4: ratio B	302 scap 5: glnd	303 cor 1: lgth	304 cor 2: for
Allosaurus	0	0	0	0	0	0	0	0	0	0	0	1	0	0	0	0	0	1	0	1	1	0	0	0	0	0	0	2	0	0	1	0	0	0	0&1	0	0	0	0	1	0	0	0	0	0	0	0	0	0
Maniraptora	0	0	0	0	0	0&1	0	0	0	1	0	0	0	0	0	0	0&1	0	0	0&1	1	0	0	0	0	1	?	1	1	1	1	0	0	0&1	1	0	0	0	?	0	0	0	0	0	0	0	0	0	0
Ornithomimosauria	?	0	0	0	0	0	?	1	0	?	0	0	0	?	0	0	?	0	0	0	0	0	0	0	0	0	0	0	0	0	0	1	0	0	1&2	0	0	0	0	0	0	0	0	0	0	0	0	0	0
Compsognathus	?	0	0	0	0	0&1	0	0&1	0	?	0	?	?	?	?	?	?	0	?	0	?	0	0	0	0	?	?	0	0	0	0	0	?	0	0	0	?	0	?	0	?	?	0	0	0	0	0	1	0
Proceratosaurus	?	1	1	1	0	0	0	1	0	1	?	?	?	?	?	?	?	?	?	?	?	?	?	?	?	?	?	?	?	?	?	?	?	?	?	?	?	?	?	?	?	?	?	?	?	?	?	?	?
Kileskus	?	?	?	?	?	0	?	?	0	?	?	?	?	?	?	?	?	?	?	?	?	?	?	?	?	?	?	?	?	?	?	?	?	?	?	?	?	?	?	?	?	?	?	?	?	?	?	?	?
Sinotyrannus	?	?	?	?	?	?	0	?	0	1	?	?	?	?	?	?	?	?	?	?	?	?	?	?	?	?	?	?	?	?	?	?	?	?	?	?	?	?	?	?	?	?	?	?	?	?	?	?	?
Yutyrannus	?	1	1	?	0	0	0	0	0	?	0	0	0	?	0	0	?	?	0	1	?	0	1	0	0	?	?	?	0	0	1	0	0	?	1	?	?	?	?	1	0	0	0	0	0	0	0	0	0
Guanlong	?	1	0	1	0	1	0	?	0	1	0	?	?	?	?	?	?	?	?	0	0	0	0	0	0	0	1	0	0	0	0	0	1	0	1	0	0	0	0	?	0	?	0	0	0	0	0	0	1
Dilong	?	1	0	1	0	1	0	0	0	1	0	0	0	0	0	0	1	0	0	0	0	0	0	0	0	0	1	0	0	0	0	0	0	?	?	?	?	?	?	?	?	0	0	0	0	0	0	1	1
Eotyrannus	?	2	?	2	?	?	0	?	0	1	0	?	?	?	0	0	?	0	?	0	?	?	?	0	0	?	?	?	1	?	0	?	?	?	?	?	?	?	?	?	?	?	0	0	?	?	?	0	1
Juratyrant	?	?	?	?	?	?	?	?	?	?	0	?	?	?	?	?	?	?	?	0	0	0	?	0	0	?	1	0	0	0	0	1	0	0	?	0	0	1	0	0	?	0	?	?	?	?	?	?	?
Stokesosaurus	?	?	?	?	?	?	?	?	?	?	?	?	?	?	?	?	?	?	?	?	?	?	?	?	?	?	?	?	?	?	?	?	?	?	?	?	?	?	?	?	?	?	?	?	?	?	?	?	?
Aviatyrannis	?	?	?	?	?	?	?	?	?	?	?	?	?	?	?	?	?	?	?	?	?	?	?	?	?	?	?	?	?	?	?	?	?	?	?	?	?	?	?	?	?	?	?	?	?	?	?	?	?
Timurlengia	?	2	?	2		0	?	?	1	?	0	?	?		?		?	?	?	?	?	?			?	?	?	0	0	0	1	1	?	?	?	?	?	?	?	?	?	?	?	?	?	?	?	?	?
Xiongguanlong	?	2	?	2	?	0	1	?	0	?	0	?	?	0	0	0	0	1	0	0	1	0	0	0	1	1	0	0	0	0	0	1	0	?	?	?	?	?	?	?	?	?	?	?	?	?	?	?	?
Dryptosaurus	?	?	?	?	?	?	1	?	0	0	?	?	?	?	?	?	?	?	?	?	?	?	?	?	?	?	?	?	?	?	?	?	?	?	?	?	?	?	?	?	?	?	?	?	?	?	?	?	?
Appalachiosaurus	?	2	?	2	?	0	?	0	?	?	?	?	?	?	?	?	?	?	?	?	?	?	?	?	?	?	?	?	?	?	?	?	?	?	?	?	?	?	?	?	0	?	?	?	?	?	?	?	?
Bistahieversor	?	2	?	2	?	0	1	0	0	?	?	?	?	?	1	1	1	?	?	?	?	?	?	?	?	?	?	?	?	?	?	?	?	?	?	?	?	?	?	?	0	1	1	1	1	1	1	?	?
Albertosaurus libratus	?	2	1	2	1	0	?	0	1	0	1	?	?	?	?	?	?	1	?	?	?	1	1	?	?	?	?	?	?	?	?	1	?	?	?	?	?	?	?	?	?	0	1	1	1	1	1	1	0
Albertosaurus sarcophagus	?	2	1	2	1	0	1	0	1	0	1	?	?	?	?	?	?	1	?	0	1	1	1	?	?	?	?	1	1	1	0	1	?	?	?	?	?	1	?	0	?	?	1	1	1	1	1	1	0
Lythronax	?	?	?	?	?	1	?	0	?	?	?	?	?	?	?	?	?	?	?	?	?	?	?	?	?	?	?	?	?	?	?	?	?	?	?	?	?	?	?	?	?	1	?	?	?	?	?	?	?
Alioramus remotus	?	?	?	?	?	0	?	1	?	?	?	?	?	?	?	?	?	?	?	?	?	?	?	?	?	?	?	?	?	?	?	?	?	?	?	?	?	?	?	?	?	?	?	?	?	?	?	?	?
Alioramus altai	0	?	?	?	?	0	?	1	0	0	0	0	0	1	0	0	0	1	0	0	0	1	1	1	1	1	0		1	1	0	1	1	?	2	1	0	1	1	1	1	1	?	?	?	?	?	?	?
Alioramus remotus + altai	0	?	?	?	?	0	?	1	0	0	0	0	0	1	0	0	0	1	0	0	0	1	1	1	1	1	0		1	1	0	1	1	?	2	1	0	1	1	1	1	1	?	?	?	?	?	?	?
Qianzhousaurus	0	?	?	?	?	0	?	1	1	?	0	1	0	1	1	?	?	1	0	0	?	1	1	1	?	1	0	2	?	1	0	1	1	?	?	?	?	?	?	1	1	1	1	1	1	?	1	1	0
Teratophoneus	?	?	?	?	?	1	1	0	0	0	?	?	?	?	?	?	?	?	?	1	1	?	1	1	?	1	0	2	?	?	?	?	?	?	?	?	?	?	?	1	1	1	?	?	?	?	1	?	0
Nanuqsaurus	?	?	?	?	?	?	?	?	?	?	?	?	?	?	?	?	?	?	?	?	?	?	?	?	?	?	?	?	?	?	?	?	?	?	?	?	?	?	?	?	?	?	?	?	?	?	?	?	?
Daspletosaurus torosus	0	2	1	2	1	0	1	0	1	0	1	0	0	0	1	1	1	1	0	1	1	1	1	1	1	1	0	2	1	1	1	1	0	?	?	?	?	?	?	1	?	1	1	1	1	1	1	1	?
Daspletosaurus horneri	?	2	?	2	1	0	1	0	1	0	1	1	1	1	?	?	?	?	?	0	1	?	1	1	?	1	0	2	1	1	1	1	0	?	?	?	?	?	?	?	1	1	?	?	?	?	?	?	?
Iren Dabasu taxon	?	2	?	2	?	?	?	?	1	0	?	?	?	?	?	?	?	?	?	?	?	?	?	?	?	?	?	?	?	?	?	?	?		?	?	?	?	?	?	?	?	?	?	?	?	?	?	?
Raptorex	?	2	1	2	1	0	1	0	0	0	0	0	0	?	0	0	0	1	0	0	1	0	0	?	?	1	0	0	1	1	0	?	?	1	?	?	?	?	?	0	?	?	0	1	1	0	0	0	0
Zhuchengtyrannus	?	?	?	?	?	1	1	0	1	0	?	?	?	?	?	?	?	?	?	?	?	?	?	?	?	?	?	?	?	?	?	?	?	?	?	?	?	?	?	?	?	?	?	?	?	?	?	?	?
Tyrannosaurus bataar	1	2	1	2	1	1	1	0	2	0	1	1	1	1	1	1	?	1	1	1	1	1	1	1	?	1	0	2	1	1	1	1	1	1	?	?	1	?	?	1	?	1	1	1	1	1	1	1	0
Tyrannosaurus rex	1	2	1	2	1	1	1	0	2	0	1	1	1	1	1	1	0	1	1	1	1	1	1	1	1	1	0	2	1	1	1	1	0	1	2	1	1	1	1	1	1	1	1	1	1	1	1	1	0
[truncated: 82 more columns]
